# Supplementary material for: Schiff Bases Derived from Pyridoxal 5′-Phosphate and 2-X-Phenylamine (X = H, OH, SH): Substituent Effects on UV-Vis Spectra and Hydrolysis Kinetics
Source: Molecules. 2024 Jul 26;29(15):3504. doi: 10.3390/molecules29153504 (PMC11314395; doi:10.3390/molecules29153504)
Supplement: Supplementary file 1 [file molecules-29-03504-s001.zip]

Archive with 1 entries (1 files):
- molecules-3096779-supplementary.pdf
